# Supplementary material for: Generation of TRIM28 Knockout K562 Cells by CRISPR/Cas9 Genome Editing and Characterization of TRIM28-Regulated Gene Expression in Cell Proliferation and Hemoglobin Beta Subunits
Source: Int J Mol Sci. 2022 Jun 20;23(12):6839. doi: 10.3390/ijms23126839 (PMC9224613; doi:10.3390/ijms23126839)
Supplement: Supplementary file 1 [file ijms-23-06839-s001.zip]

Archive with 1 entries (1 files):
- ijms-1727131-supplementary.pdf
